# Supplementary material for: Usefulness of IVD Kits for the Assessment of SARS-CoV-2 Antibodies to Evaluate the Humoral Response to Vaccination
Source: Vaccines (Basel). 2021 Jul 31;9(8):840. doi: 10.3390/vaccines9080840 (PMC8402409; doi:10.3390/vaccines9080840)
Supplement: Supplementary file 1 [file vaccines-09-00840-s001.zip]

Archive with 1 entries (1 files):
- vaccines-1249682-supplementary.pdf
